# Supplementary material for: Siblings with MAN1B1-CDG Showing Novel Biochemical Profiles
Source: Cells. 2021 Nov 10;10(11):3117. doi: 10.3390/cells10113117 (PMC8618856; doi:10.3390/cells10113117)
Supplement: Supplementary file 1 [file cells-10-03117-s001.zip]

Archive with 1 entries (1 files):
- cells-1420688-supplementary.pptx
